# Supplementary material for: Managing Irinotecan-Induced Diarrhea: A Comprehensive Review of Therapeutic Interventions in Cancer Treatment
Source: Pharmaceuticals (Basel). 2025 Mar 2;18(3):359. doi: 10.3390/ph18030359 (PMC11944746; doi:10.3390/ph18030359)
Supplement: Supplementary file 1 [file pharmaceuticals-18-00359-s001.zip]

Archive with 1 entries (1 files):
- pharmaceuticals-3465879-supplementary.pdf
